# Supplementary material for: Comparative Efficacy of Finerenone versus Canagliflozin in Patients with Chronic Kidney Disease and Type 2 Diabetes: A Matching-Adjusted Indirect Comparison
Source: J Mark Access Health Policy. 2024 Jul 25;12(3):169–80. doi: 10.3390/jmahp12030014 (PMC11348111; doi:10.3390/jmahp12030014)
Supplement: Supplementary file 1 [file jmahp-12-00014-s001.zip]

Archive with 1 entries (1 files):
- jmahp-3070690-supplementary.pdf
